# Supplementary material for: Characterization of Fractal Structures by Spray Flame Synthesis Using X-ray Scattering
Source: Materials (Basel). 2022 Mar 14;15(6):2124. doi: 10.3390/ma15062124 (PMC8950271; doi:10.3390/ma15062124)
Supplement: Supplementary file 1 [file materials-15-02124-s001.zip]

Archive with 1 entries (1 files):
- materials-1586726-supplementary.pdf
